# Supplementary material for: Highly Efficient and Stable Quantum Dot Light-Emitting Diodes Employing Sputtered SnO2 Layer as Electron Transport Layers
Source: Nanomaterials (Basel). 2025 Dec 25;16(1):31. doi: 10.3390/nano16010031 (PMC12788106; doi:10.3390/nano16010031)
Supplement: Supplementary file 1 [file nanomaterials-16-00031-s001.zip]

Archive with 1 entries (1 files):
- nanomaterials-4049405-supplementary.pdf
